# Supplementary material for: HDAC8-mediated inhibition of EP300 drives a transcriptional state that increases melanoma brain metastasis
Source: Nat Commun. 2023 Nov 29;14:7759. doi: 10.1038/s41467-023-43519-1 (PMC10686983; doi:10.1038/s41467-023-43519-1)
Supplement: Supplementary file 4 — Supplementary Data 2 [file 41467_2023_43519_MOESM4_ESM.xlsx]

## Sheet: WM164
UNDIFF	FOLD CHANGE	P-VALUE	-LOG10PVALUE		UNDIFF/NCSC	FOLD CHANGE	P-VALUE	-LOG10PVALUE		NCSC	FOLD CHANGE	P-VALUE	-LOG10PVALUE		NCSC/Transitory	FOLD CHANGE	P-VALUE	-LOG10PVALUE		Transitory	FOLD CHANGE	P-VALUE	-LOG10PVALUE		Transitory/Melanocytic	FOLD CHANGE	P-VALUE	-LOG10PVALUE		Melanocytic	FOLD CHANGE	P-VALUE	-LOG10PVALUE
PBX1	7.2998	0.00745231	2.12771		PXDN	6.44103	0.0349425	1.45665		SOX2	7.5615	0.00499672	2.30131		OLIG2	8.71991	6.30394e-06	5.20039		NELL1	13.1879	1.00342e-24	23.9985		GHR	1.51966	3.82632e-11	10.4172		TTC39A	2.99773	1.2461e-31	30.9044
BTBD11	5.11095	0.0912527	1.03975		GFRA1	6.28479	8.63229e-16	15.0639		BST1	6.74583	0.188947	0.723661		COL4A1	2.82826	1.25924e-21	20.8999		SELENBP1	9.95149	2.82028e-11	10.5497		NKAIN4	1.18555	0.260167	0.584748		PRKCB	2.4361	6.64489e-07	6.17751
FERMT1	3.59875	0.00262729	2.58049		COL13A1	5.29149	3.75651e-14	13.4252		FLT1	4.15495	4.77153e-41	40.3213		LOXL4	1.75187	0.0332811	1.4778		MAMDC2	2.09993	2.43175e-11	10.6141		ASB2	0.803758	0.627231	0.202572		MAPK4	1.49029	0.417968	0.378857
CREB3L1	3.56137	0.409876	0.387347		CD163L1	4.91249	0.244741	0.611293		GLI2	3.87587	1.11056e-15	14.9545		EPHB3	1.71805	2.40235e-06	5.61936		RNASE1	2.00344	1.44138e-06	5.84122		PHACTR1	0.724556	0.0289823	1.53787		PYCARD	1.43393	0.751232	0.124226
ANKRD1	3.39186	0.0497995	1.30278		MPP4	3.70411	7.12147e-05	4.14743		TGFBI	3.70126	9.30701e-08	7.03119		SLC35F1	1.54158	0.0019169	2.7174		FXYD3	1.67043	3.11717e-13	12.5062		NAT8L	0.722762	0.0256137	1.59153		KCNAB2	1.18507	0.000190679	3.7197
SAMD11	3.33101	0.0582838	1.23445		FOXF1	3.68524	0.000124404	3.90517		ZNF469	3.45225	0.273931	0.562359		CRIP2	1.02968	0.298012	0.525766		LRRTM4	1.51118	0.0136711	1.8642		MOB3B	0.632627	0.244716	0.611337		IL12RB2	0.97488	0.45005	0.346739
KRT7	3.2028	0.540374	0.267305		CARD10	3.24247	0.346755	0.459978		SERTAD4	3.29291	7.47654e-06	5.1263		GAS7	1.02365	3.96822e-09	8.4014		COL9A1	1.4622	0.070074	1.15444		P2RX7	0.595621	0.0211051	1.67561		FAM83H	0.954693	0.000536338	3.27056
KRT80	2.9756	0.311813	0.506106		PRDM1	3.15065	0.715527	0.145374		CD96	3.24467	0.0184355	1.73434		PRICKLE2	0.945768	3.69029e-06	5.43294		EBF3	1.01965	0.00119471	2.92274		LAMC3	0.518681	0.459681	0.337543		GOLGA7B	0.94388	0.0123778	1.90736
NTNG1	2.46849	0.684907	0.164368		SLC14A1	2.99536	0.123398	0.908693		GDNF	3.19424	0.467429	0.330285		BAALC	0.90291	0.823124	0.0845347		GDF11	0.763235	0.0114728	1.94033		MYO10	0.515052	0.0168734	1.7728		SLAMF7	0.841594	0.00966343	2.01487
CPA4	2.3493	0.0220728	1.65614		IL11	2.82393	8.12275e-08	7.0903		LRRC15	3.10412	0.416518	0.380367		SERPINA5	0.652434	0.101052	0.995454		RAPGEF4	0.679845	0.440163	0.356386		HAS2	0.458095	0.214633	0.668304		CCDC171	0.710162	0.641624	0.19272
JUP	2.06683	0.644828	0.190556		ANXA1	2.64718	4.80712e-36	35.3181		OPRD1	2.41847	4.49865e-41	40.3469		FREM2	0.555804	0.0456546	1.34052		MCAM	0.316082	0.381083	0.418981		ATP6V0A4	0.451514	0.354047	0.450939		ADAM23	0.665099	0.0366792	1.43558
SH3RF2	1.98703	0.402243	0.395511		NGEF	2.55273	0.592241	0.227502		TCAF2	2.25602	0.0078649	2.10431		PCDH1	0.507775	0.361603	0.441768		CX3CL1	0.248773	0.641168	0.193028		ZNF704	0.432332	0.132592	0.877481		ZDHHC11B	0.51245	0.53676	0.27022
MYEOV	1.9693	0.624449	0.204503		NEGR1	2.45708	0.219067	0.659422		SLITRK6	1.85864	0.540449	0.267245		CADM4	0.502894	0.229604	0.639021		LSAMP	0.183771	0.69996	0.154927		VGF	0.249253	0.494311	0.306		SLC7A8	0.509101	0.327212	0.48517
CLU	1.96121	0.00297549	2.52644		FAM83G	2.17949	8.04526e-20	19.0945		NRXN3	1.56169	6.86779e-10	9.16318		GRIK2	0.478164	0.63403	0.19789		PCDH7	0.117129	0.815453	0.0886012		DAPK1	0.219313	0.748222	0.125969		TPPP	0.425589	0.329366	0.482321
MECOM	1.92918	0.0659693	1.18066		PRSS23	2.11878	3.26297e-11	10.4864		ITGB8	1.32803	3.32608e-08	7.47807		FREM1	-0.0467398	0.964838	0.0155455		SORL1	0.112896	0.828936	0.0814791		MFAP3L	0.196299	0.779862	0.107982		PRUNE2	0.42303	0.377483	0.423103
DSE	1.83341	0.0660938	1.17984		AXL	2.0685	3.20727e-07	6.49386		SHISA2	1.22095	4.77115e-05	4.32138		LAMA4	-0.0650571	0.920263	0.0360882		XYLT1	0.0950724	0.915764	0.0382165		PMP2	0.173416	0.912207	0.0399066		SEMA6A	0.399429	0.228904	0.640347
CRIM1	1.78238	3.26297e-11	10.4864		GPR176	1.92902	0.00303058	2.51847		ABCA6	1.12065	0.86776	0.0616001		LOXL3	-0.0897915	0.9173	0.0374888		PCSK6	-0.0563786	0.93538	0.0290118		ESRP1	0.109304	0.958749	0.0182949		KCP	0.397824	0.891765	0.0497498
TNFAIP2	1.69625	0.792372	0.101071		KCNN4	1.91516	5.63016e-13	12.2495		DRD2	1.07081	0.837252	0.077144		RFTN2	-0.219207	0.89387	0.0487255		ANO4	-0.165838	0.781567	0.107034		C11orf96	0.100018	0.97658	0.0102922		ABCD1	0.307856	0.526868	0.278298
EGFR	1.58516	0.110481	0.956712		LAMB3	1.81078	0.000102317	3.99005		SEMA3B	0.769885	0.360857	0.442665		PTPRZ1	-0.399963	0.423233	0.373421		MMP15	-0.203218	0.839103	0.0761846		LRGUK	0.0982614	0.947499	0.0234214		APOLD1	0.307772	0.724436	0.14
TOX	1.57149	0.427207	0.369361		BMP2	1.78662	2.1663e-05	4.66428		PMEPA1	0.685785	0.00402223	2.39553		SPRY4	-0.472746	0.050571	1.2961		SCRG1	-0.835663	0.23808	0.623278		HTR2B	0.0809311	0.977998	0.00966213		CEACAM1	0.289318	0.363075	0.440003
CCDC88C	1.41218	0.10013	0.999437		CYR61	1.52039	0.0272782	1.56418		TGFA	0.62912	0.0793245	1.10059		LGI4	-0.521281	0.764336	0.116716		TSPAN7	-1.14573	0.118216	0.927325		INPP4B	0.0579347	0.93256	0.0303231		RGS12	0.0554179	0.959108	0.0181326
SOX9	1.39637	1.29135e-09	8.88896		NRP1	1.49406	7.15175e-10	9.14559		PXYLP1	0.628547	0.0481189	1.31768		ALDH1A3	-0.593528	0.222066	0.653517		SOD3	-1.43331	2.05918e-10	9.6863		CDK5R1	0.0463382	0.965885	0.0150744		RNF144B	0.0445709	0.987402	0.00550603
IRS1	1.36495	1.34443e-08	7.87146		CAV1	1.4457	6.32933e-08	7.19864		IER3	0.519766	0.0456438	1.34062		SORCS1	-0.766972	0.00917282	2.0375		COL11A2	-1.62908	6.8443e-06	5.16467		TMCC2	-0.0147987	0.993433	0.00286127		H2AFJ	0.000795466	0.999759	0.000104779
NUAK1	1.30659	0.203401	0.691648		ARL4C	1.37784	0.000947889	3.02324		MUC5B	0.499219	0.919349	0.0365195		ABCA8	-1.29176	0.673679	0.171547		BCHE	-1.92422	0.110517	0.956572		PRR5	-0.0159042	0.99221	0.00339632		C2orf88	-0.0504144	0.97658	0.0102922
TOR4A	1.29208	0.268531	0.571006		KCNMA1	1.1844	0.00895439	2.04796		ST8SIA5	0.490027	0.916741	0.0377534		AGMO	-4.35045	0.000144223	3.84096		PRSS33	-2.11878	3.26297e-11	10.4864		GJB1	-0.0232912	0.977998	0.00966213		DNAJA4	-0.128392	0.964249	0.0158108
ZNF467	1.2814	0.310986	0.507259		JUN	1.14921	0.000436032	3.36048		FEZ1	0.41665	0.958492	0.0184114							ALDH1A1	-3.96348	0.116882	0.932253		RAP1GAP	-0.0407559	0.97658	0.0102922		IL16	-0.131982	0.801078	0.0963254
IL7R	1.25696	0.0501742	1.29952		PODXL	1.119	0.0600934	1.22117		CADM1	0.393426	0.478179	0.32041							NPR1					PLEKHH1	-0.0463065	0.951379	0.0216465		GFOD1	-0.270875	0.698154	0.156049
MICAL2	1.17433	0.801545	0.0960721		ERRFI1	1.1097	1.14468e-06	5.94132		CYB5R2	0.373708	0.735302	0.133534							PLBD1					SOX6	-0.0591356	0.930922	0.0310867		QPCT	-0.348675	0.28352	0.547416
BNC1	1.14896	0.911925	0.0400411		FLNB	1.0836	6.30394e-06	5.20039		STK32B	0.342458	0.366192	0.436291							SEMA3E					ADCY1	-0.0865135	0.89337	0.0489686		GPR143	-0.368819	0.322573	0.491372
AMIGO2	0.916236	0.375954	0.424865		SPOCK1	1.07415	0.242678	0.61497		CSRP2	0.298655	0.742162	0.129501												STK32A	-0.0881791	0.913463	0.0393089		DENND2D	-0.429555	0.527721	0.277595
ZDHHC2	0.753534	0.387825	0.411364		PLAUR	1.07344	0.00236705	2.62579		EML1	0.244005	0.786255	0.104437												RENBP	-0.0882025	0.925494	0.0336262		ENTHD1	-0.435811	0.919349	0.0365195
HES7	0.75158	0.656743	0.182604		COL12A1	1.04332	0.837435	0.0770488		SFRP1	0.219799	0.61546	0.2108												GPNMB	-0.12784	0.771703	0.11255		TNFRSF14	-0.491847	0.166615	0.778286
F2RL1	0.649373	0.0996789	1.0014		FOSL1	1.02432	5.46129e-05	4.26271		SH3PXD2A	0.206435	0.578778	0.237488												ST8SIA1	-0.142041	0.794976	0.099646		EPHA5	-0.535595	0.0568014	1.24564
PDGFC	0.616835	0.561196	0.250885		SPRED3	1.02287	0.0667805	1.17535		HHEX	0.154102	0.90353	0.0440574												BIRC7	-0.150671	0.904901	0.0433987		TRIM63	-0.888292	0.0638718	1.19469
PLEKHA6	0.611401	0.888966	0.0511149		FBLIM1	1.00228	0.233364	0.631966		PHLDA2	0.112728	0.906046	0.0428496												CELF2	-0.170686	0.711171	0.148026		VEPH1	-0.913746	0.0188537	1.7246
GATA2	0.596755	0.583869	0.233684		ANTXR2	0.958326	0.00309705	2.50905		SULF1	0.0716044	0.978143	0.0095977												ID4	-0.173266	0.813734	0.0895174		HSD17B14	-1.00207	0.0271549	1.56615
KRT81	0.580011	0.93098	0.0310598		FAM20C	0.948556	0.229593	0.639041		CHST1	-0.134744	0.910285	0.0408227												IRF4	-0.173553	0.800242	0.0967785		ABCB5	-1.00282	0.592408	0.227379
KRT8	0.524474	0.406197	0.391264		TPBG	0.935271	0.00488426	2.3112		TSPAN13	-0.149763	0.910739	0.040606												STXBP6	-0.185509	0.847548	0.0718356		RUNX3	-1.15072	0.000487754	3.3118
FLNC	0.507089	0.856019	0.0675165		LOXL2	0.855835	0.000855918	3.06757		CHST2	-0.205695	0.857611	0.0667096												OGDHL	-0.188474	0.772728	0.111973		NR4A3	-1.15288	0.033998	1.46855
KRT18	0.504082	0.129866	0.886504		TLR4	0.825507	0.00239339	2.62099		NES	-0.332705	0.809586	0.0917371												MITF	-0.199958	0.63036	0.200411		PRDM7	-1.23771	5.59939e-10	9.25186
PHLDB2	0.494155	0.204741	0.688796		ITGA2	0.770603	0.00257752	2.5888		NTM	-0.469227	0.830392	0.0807168												IGSF11	-0.2057	0.63403	0.19789		ATP6V0D2	-1.33762	0.16689	0.777569
GPRC5A	0.363619	0.379187	0.421147		S100A2	0.756272	0.27213	0.565224		WNT5A	-0.669712	0.377483	0.423103												GPM6B	-0.214133	0.681607	0.166466		SLC16A6	-1.48292	6.43873e-08	7.1912
ABCG2	0.234395	0.951664	0.0215161		ITGA3	0.739049	0.0182793	1.73804		TFAP2C	-0.706758	0.0266299	1.57463												GYG2	-0.237826	0.591887	0.227761		TSPAN10	-1.55799	3.18726e-11	10.4966
NMT2	0.200204	0.905571	0.0430777		DOCK5	0.665128	0.120945	0.917413		PCSK5	-1.19948	0.756239	0.121341												QDPR	-0.260859	0.471778	0.326262		FAM174B	-1.56894	0.108142	0.966006
CDH4	0.0749674	0.989397	0.00462947		TNFRSF12A	0.633924	0.0409664	1.38757		FAT3	-1.44757	0.892052	0.0496096												MBP	-0.262935	0.651505	0.186082		CFAP61	-1.67645	0.000338991	3.46981
ZIC2	0.0703732	0.964365	0.0157587		NMNAT2	0.628221	0.659388	0.180859		PLA2G7	-1.49699	0.140935	0.85098												MCC	-0.264585	0.676656	0.169632		TRPM1	-1.8225	0.0134789	1.87035
F3	0.0615423	0.966977	0.014584		STX1A	0.603133	0.305942	0.514361		CEMIP	-2.06403	1.04714e-09	8.97999												ANK2	-0.267272	0.529107	0.276456		ADCY2	-1.9208	3.18726e-11	10.4966
TMEM184A	0.0348848	0.99346	0.00284959		INHBA	0.590551	0.183464	0.73645		CTSS	-3.39565	0.0745875	1.12733												GNPTAB	-0.276159	0.368873	0.433123		HMOX1	-2.06026	2.82789e-20	19.5485
DMBT1	0.025161	0.997286	0.00118021		CDH13	0.589599	0.957198	0.0189983		TMEM47	-3.45123	0.205073	0.688091												GAB2	-0.288454	0.328622	0.483303		TDRD3	-2.15734	1.43693e-17	16.8426
PITX1	0.0067792	0.998005	0.000867192		FJX1	0.56542	0.660388	0.180201		CXCL8	-3.69621	0.137963	0.860238												CTTNBP2	-0.289194	0.626061	0.203383		ANKRD30B	-3.28719	4.95352e-05	4.30509
TBL1X	0.00238646	0.998229	0.000769642		CLCF1	0.524424	0.822752	0.0847313		S100A6	-5.90546	0.286783	0.542446												HPS4	-0.291632	0.271856	0.565661		CDH3	-3.63227	0.433415	0.363096
AJUBA	-0.00382639	0.998229	0.000769642		ARNTL2	0.493878	0.573859	0.241195		FAM135B	-7.59834	0.0358131	1.44596												IRX6	-0.319681	0.663094	0.178425		CAPG	-4.16705	5.48601e-16	15.2607
PAWR	-0.0326022	0.976435	0.0103567		TPM1	0.463942	0.317624	0.498087		AIM2															CHN2	-0.35513	0.684558	0.16459		MAT1A	-4.3524	0.0261611	1.58234
ACSL5	-0.11199	0.981003	0.00832985		SMAGP	0.450182	0.413949	0.383053		ANGPTL4															MERTK	-0.37835	0.177429	0.750976		OCA2	-4.82033	7.91038e-05	4.1018
VASN	-0.271994	0.79453	0.0998895		SLC2A1	0.422626	0.187508	0.726979		CACNA2D3															TTYH2	-0.392836	0.132157	0.878911		MLANA	-4.87873	3.07021e-128	127.513
ARHGAP29	-0.276647	0.601378	0.220853		C16orf45	0.399064	0.696411	0.157134		CADM3															KAZN	-0.420224	0.324669	0.48856		CDH1	-6.22245	0.0723369	1.14064
ZNF185	-0.282409	0.925194	0.0337673		SLC16A2	0.398876	0.89337	0.0489686		CCL2															ACP5	-0.423537	0.296611	0.527812		RNLS	-6.68522	0.0432907	1.36361
RUNX2	-0.367602	0.454247	0.342708		SYNPO	0.321249	0.894396	0.0484702		DEPDC7															GPRC5B	-0.441991	0.225744	0.646384		LXN	-8.48102	8.53171e-06	5.06896
GLIS2	-0.444855	0.607914	0.216158		HRH1	0.277855	0.825717	0.0831689		EHF															GREB1	-0.500416	0.0317173	1.4987		CCL18
CNN1	-0.494554	0.962331	0.0166757		ROBO4	0.20404	0.971485	0.0125638		FOXC2															ADGRG1	-0.540747	0.038998	1.40896		FYB
IL4R	-0.610978	0.358868	0.445065		TLE4	0.185812	0.859937	0.0655336		KIAA1755															UBAP1L	-0.543726	0.326297	0.486387		MYO1D
ATP8B1	-0.626944	0.735302	0.133534		C12orf75	0.102106	0.966802	0.0146624		MAP1LC3A															CITED1	-0.558786	0.230317	0.637674		NAV2
GPRC5C	-0.630536	0.954718	0.0201247		IGFBP6	0.0256832	0.995182	0.00209736		RAMP1															TBC1D7	-0.570788	0.0152482	1.81678
TBC1D2	-0.678807	0.246438	0.608293		GATA3	-0.0339798	0.997227	0.00120597		SLC24A3															SIRPA	-0.578536	0.0190386	1.72036
SCNN1A	-0.701694	0.897816	0.0468125		GLIPR1	-0.0968892	0.954386	0.0202759		SQRDL															TMC6	-0.581707	0.242105	0.615997
DOCK2	-0.742713	0.689126	0.161701		FAM171A1	-0.099689	0.925513	0.0336173		TMEM171															TBC1D16	-0.591292	0.0468865	1.32895
SCN5A	-0.831941	0.909421	0.0412352		DPYD	-0.138977	0.936085	0.0286849																	BEST1	-0.608218	0.0198687	1.70183
LAMA5	-1.00818	0.000371355	3.43021		SLC12A8	-0.165915	0.937915	0.0278364																	GAPDHS	-0.608895	0.460749	0.336536
SLPI	-1.0928	0.921702	0.0354096		THSD4	-0.284631	0.881998	0.0545325																	ASAH1	-0.610377	0.00713924	2.14635
CDK15	-1.16638	0.59981	0.221986		PAPPA	-0.32197	0.846594	0.0723246																	LGALS3	-0.624175	0.00856152	2.06745
CDYL2	-1.23363	0.000630149	3.20056		TOX2	-0.427365	0.66338	0.178237																	DSTYK	-0.634945	0.00877086	2.05696
SFN	-1.70204	0.680102	0.167426		CLMP	-0.521973	0.870815	0.0600739																	KLF15	-0.640746	0.296202	0.528412
BDNF	-1.71426	2.55639e-10	9.59237		MT2A	-0.643221	0.00783358	2.10604																	GALNT3	-0.717126	0.0615811	1.21055
DIO2	-1.72436	0.693626	0.158874		RAB27B	-0.698094	0.758285	0.120168																	PPARGC1A	-0.747029	0.0155468	1.80836
TRERF1	-1.74228	0.285132	0.544954		IL1B	-0.787631	0.8388	0.0763414																	CHCHD10	-0.78288	0.00822965	2.08462
FMNL1	-1.75645	0.223209	0.651288		ID1	-0.848947	0.0328354	1.48366																	PMEL	-0.784436	0.0112382	1.9493
CITED2	-1.77179	0.00285777	2.54397		FZD2	-0.912049	0.175768	0.755059																	RASSF3	-0.799917	0.0104646	1.98028
SAMD12	-1.99676	0.0131305	1.88172		GAS6	-0.930669	0.777895	0.109079																	RLBP1	-0.845772	0.00114487	2.94124
PADI3	-2.051	0.375036	0.425926		VEGFC	-0.934461	0.427099	0.369471																	ST3GAL6	-0.854948	0.00124486	2.90488
AR	-2.79756	7.71673e-15	14.1126		ABCC3	-1.10988	0.772937	0.111856																	GYPC	-0.873777	0.00072333	3.14066
CCDC69	-3.05972	0.0293063	1.53304		EFNB2	-1.12004	0.000200224	3.69848																	FMN1	-0.877741	4.90532e-07	6.30933
FAT4	-3.24055	0.0964263	1.0158		SLIT2	-1.15595	0.324459	0.488841																	RRAGD	-0.893136	0.00320631	2.49399
PKP2	-3.85057	0.197113	0.705284		SPOCD1	-1.48036	0.0597542	1.22363																	PFKFB2	-0.893983	0.00114004	2.94308
SLC8A1	-4.3072	1.69026e-11	10.772		COL5A1	-1.92993	0.100151	0.999343																	BCAS3	-0.897286	0.0117842	1.9287
MGST1	-5.84382	0.000571741	3.2428		F2RL2	-2.1934	0.398461	0.399614																	ATP10A	-0.905025	0.0338344	1.47064
PLAGL1	-6.76813	0.0919257	1.03656		STRA6	-2.42182	0.0243816	1.61294																	VAT1	-0.960265	2.86067e-06	5.54353
ADAMTSL1					PDGFRB	-4.34611	0.00147334	2.8317																	DCT	-1.0311	4.71888e-07	6.32616
ARMC4					PKIA	-4.69809	0.110541	0.956476																	LGI3	-1.07963	0.460749	0.336536
BASP1					SYT1	-4.74627	0.0213576	1.67045																	RAB38	-1.10841	1.63812e-05	4.78565
CALB2					LDOC1	-5.95656	0.315783	0.500611																	CA14	-1.14871	0.196317	0.707043
CARD11					NRG1	-6.03593	0.387259	0.411998																	SCUBE2	-1.19703	0.555836	0.255053
COLEC10					AKR1C3																				CARD14	-1.19706	0.0835354	1.07813
CORO6					C15orf52																				LINGO1	-1.22162	0.000984625	3.00673
CYP2S1					DKK1																				PLXNC1	-1.25552	1.8859e-10	9.72448
ELFN2					FAM155A																				APOE	-1.35543	1.70813e-08	7.76748
FAM196B					IL31RA																				LAMA1	-1.39544	6.97784e-11	10.1563
FOXA1					MT1E																				BCL2A1	-1.49946	3.4053e-06	5.46784
GALNT6					NTN4																				CAPN3	-1.50042	4.5725e-16	15.3398
GDA					PTX3																				SEPT4	-1.50257	0.00451176	2.34565
IGFN1					SDK1																				APOC1	-1.52976	3.69029e-06	5.43294
KISS1					SLFN11																				CHCHD6	-1.54627	0.000306843	3.51308
KRT86					STAC																				DUSP15	-1.55405	0.0732877	1.13497
LYPD6B					STC2																				LDB3	-1.55461	1.96492e-11	10.7067
MARCH4					TWIST2																				NRG3	-1.60428	2.30953e-10	9.63648
PLAC8					VIPR1																				TYR	-1.6359	1.73627e-19	18.7604
PLAU					VIT																				SLC24A5	-1.64254	3.91594e-11	10.4072
PSG4																									PI15	-1.65154	2.6931e-11	10.5697
PSG5																									GDF15	-1.77586	3.87583e-19	18.4116
PSG9																									FAM167B	-1.79442	1.59907e-07	6.79613
REN																									PDE3B	-1.80832	1.47514e-13	12.8312
SECTM1																									SLC45A2	-1.84558	7.28186e-16	15.1378
SERPINB7																									UGT2B7	-1.8605	0.165192	0.782011
SLC16A14																									FCGR2B	-1.86451	9.25185e-07	6.03377
SLC38A4																									TYRP1	-2.10596	0.569501	0.244506
TMEM200A																									FCER1G	-2.15353	0.0198064	1.70319
TMEM40																									CPN1	-2.28996	0.0332124	1.4787
TNFSF18																									PLA1A	-2.5985	2.37695e-09	8.62398
UCP2																									SLC27A3	-3.32468	7.4901e-33	32.1255
																									CHL1	-3.45444	1.09368e-10	9.96111
																									SLC5A4	-8.62314	4.45519e-06	5.35113
																									ADRBK2
																									D4S234E
																									FAM69C
																									TUBB4A
																									WFDC1

## Sheet: SK-MEL-28
UNDIFF	FOLD CHANGE	P-VALUE	-LOG10PVALUE		UNDIFF/NCSC	FOLD CHANGE	P-VALUE	-LOG10PVALUE		NCSC	FOLD CHANGE	P-VALUE	-LOG10PVALUE		NCSC/Trans.	FOLD CHANGE	P-VALUE	-LOG10PVALUE		TRANS	FOLD CHANGE	P-VALUE	-LOG10PVALUE		MEL	FOLD CHANGE	P-VALUE	-LOG10PVALUE		MEL/TRANS	FOLD CHANGE	P-VALUE	-LOG10PVALUE
KRT81	3.41385	2.96835e-05	4.52748		PTX3	3.31854	0.0538665			FAM135B	2.98972	0.0969658	1.44596		OLIG2	4.89068	4.558e-07	6.34123		COL9A1	2.33128	0.199002	0.701143		LXN	2.75779	2.32268e-05	5.06896		PI15	1.85947	5.66622e-101	10.5697
KRT7	2.95074	0.594092	0.226146		SLC12A8	2.24673	5.99945e-05	0.0278364		TMEM47	2.96887	0.000404256	0.688091		SLC35F1	1.48954	2.73342e-12	11.5633		RNASE1	2.22121	0.0227187	1.64362		DENND2D	1.58042	1.87653e-13	0.277595		DCT	1.83106	2.82745e-120	6.32616
NTNG1	2.88527	0.0992408	1.00331		MPP4	2.15521	0.000108449	4.14743		DRD2	2.35038	0.00238571	0.077144		PCDH1	1.28784	1.19754e-22	0.441768		PRSS33	1.7259	3.65944e-28	27.4366		TRPM1	1.53232	5.38388e-13	1.87035		CHCHD6	1.62187	4.28681e-37	3.51308
BTBD11	2.73545	0.216077	0.665392		KCNMA1	1.96857	1.04235e-20	2.04796		CXCL8	2.32493	0.00310483	0.860238		CRIP2	1.09281	0.000598206	0.525766		SCRG1	1.23717	0.0133567	1.8743		PYCARD	1.43393	0.751232	0.124226		C11orf96	1.4731	0.00138846	0.0102922
MICAL2	2.69974	0.0421909	1.37478		IL31RA	1.95898	0.479906			EML1	2.06997	0.466746	0.104437		BAALC	0.90291	0.823124	0.0845347		ALDH1A1	1.0116	0.326783	0.48574		FAM83H	0.954693	0.000536338	3.27056		RLBP1	1.39591	1.90088e-21	2.94124
MECOM	2.67382	0.0143461	1.84327		FAM20C	1.95566	8.41919e-28	0.639041		SHISA2	1.90315	8.97697e-12	4.32138		SORCS1	0.694654	6.36876e-09	8.19595		NELL1	0.913867	0.0023585	2.62736		TRIM63	0.848027	6.69613e-10	1.19469		LGI3	1.36415	0.000161599	0.336536
BDNF	2.66296	1.82673e-17	16.7383		AKR1C3	1.94699	0.455458			CADM3	1.84204	0.443181			RFTN2	0.473322	0.126396	0.0487255		PCSK6	0.90356	7.43269e-09	8.12885		CFAP61	0.678997	0.562023	3.46981		ESRP1	1.18441	1.40182e-05	0.0182949
PITX1	2.37708	0.317745	0.497922		NRP1	1.47088	1.65013e-48	9.14559		LRRC15	1.83725	2.45995e-06	0.380367		GAS7	0.395636	1.85886e-09	8.73075		MAMDC2	0.665139	0.000213418	3.67077		RGS12	0.672811	0.360166	0.0181326		FAM167B	1.18369	2.76968e-22	6.79613
COLEC10	2.31506	0.476385			F2RL2	1.46719	0.253142	0.399614		CEMIP	1.82858	1.25519e-18	8.97999		CADM4	0.319603	0.00321258	0.639021		COL11A2	0.611623	0.288036	0.540553		PRKCB	0.672032	0.479739	6.17751		LDB3	1.17751	0.000271109	10.7067
KRT80	1.79314	7.47459e-05	4.12641		NRG1	1.45532	0.600078	0.411998		PLA2G7	1.73231	0.000653443	0.85098		SPRY4	0.309095	0.000101308	1.2961		MMP15	0.561866	0.00109925	2.9589		TSPAN10	0.598293	6.75843e-06	10.4966		VGF	1.14449	1.91411e-38	0.306
AMIGO2	1.47812	0.0410081	1.38713		SPOCK1	1.41915	0.0291665	0.61497		CHST1	1.68431	8.85673e-24	0.0408227		FREM2	0.22424	0.284096	1.34052		CX3CL1	0.557016	0.000132746	3.87698		ENTHD1	0.580515	0.526641	0.0365195		GHR	1.04462	5.60803e-27	10.4172
PADI3	1.46055	0.380251	0.41993		FBLIM1	1.18225	0.469358	0.631966		RAMP1	1.46591	0.492611			ABCA8	0.194697	0.914169	0.171547		ANO4	0.480051	0.0057847	2.23772		PRDM7	0.539609	4.47157e-05	9.25186		ACP5	1.004	1.33261e-05	0.527812
AR	1.45238	2.29743e-12	11.6388		SDK1	1.10986	0.558349			BST1	1.39477	0.199336	0.723661		LAMA4	0.143039	0.145609	0.0360882		RAPGEF4	0.246978	0.790349	0.102181		KCNAB2	0.522906	0.00627568	3.7197		BCL2A1	0.943923	1.12509e-06	5.46784
VASN	1.39268	0.018127	1.74167		FAM171A1	1.10492	3.45909e-18	0.0336173		PHLDA2	1.3282	1.28777e-17	0.0428496		GRIK2	0.0896277	0.88148	0.19789		EBF3	0.124879	0.514486	0.288627		H2AFJ	0.453674	0.734196	0.000104779		SCUBE2	0.907942	0.373659	0.255053
ARHGAP29	1.11764	6.34394e-101	100.198		ERRFI1	1.08775	7.84867e-35	5.94132		SFRP1	1.05541	8.7546e-70	0.2108		LOXL4	0.0563204	0.939126	0.0272761		GDF11	0.00960207	0.992773	0.00315015		MAT1A	0.408721	0.883811	1.58234		ST3GAL6	0.899713	3.77409e-06	2.90488
GALNT6	1.08162	0.234602			GAS6	1.0301	0.0856994	0.109079		CYB5R2	0.967903	0.0245756	0.133534		PRICKLE2	-0.0575637	0.829799	0.0810269		SEMA3E	0	1			VEPH1	0.352672	0.136165	1.7246		SLC5A4	0.846501	0.56526	5.35113
ANKRD1	0.99117	0.860251	0.065375		BMP2	0.955256	0.229156	4.66428		NTM	0.624552	0.133128	0.0807168		PTPRZ1	-0.0794881	0.970314	0.373421		FXYD3	-0.0655823	0.684453	0.164657		TDRD3	0.281166	0.142234	16.8426		ATP10A	0.777259	0.00173934	1.47064
TRERF1	0.937026	0.00056428	3.24851		NGEF	0.893531	0.561882	0.227502		TCAF2	0.596502	0.00388819	2.10431		EPHB3	-0.0910124	0.89761	0.0469121		TSPAN7	-0.133039	0.871557	0.0597044		IL12RB2	0.26305	0.906335	0.346739		RAP1GAP	0.727525	0.0269172	0.0102922
SLC8A1	0.867902	0.00315602	2.50086		FOSL1	0.879627	9.19055e-13	4.26271		FLT1	0.591634	0.745703	40.3213		AGMO	-0.178341	0.932459	0.0303701		LSAMP	-0.139205	0.873944	0.0585164		NR4A3	0.150506	0.664732	1.46855		P2RX7	0.723457	0.00272065	1.67561
ZNF467	0.848873	0.626778	0.202887		DPYD	0.855124	0.000388402	0.0286849		WNT5A	0.519455	0.000165119	0.423103		FREM1	-0.182055	0.884504	0.0155455		MCAM	-0.235066	0.00708819	2.14946		TNFRSF14	0.0789846	0.701505	0.778286		LINGO1	0.706714	0.052412	3.00673
TBC1D2	0.68514	0.0217934	1.66167		AXL	0.834355	2.1807e-06	6.49386		NRXN3	0.378806	0.0631456	9.16318		SERPINA5	-0.189824	0.674893	0.995454		XYLT1	-0.24026	0.271906	0.565581		DNAJA4	0.0555435	0.960254	0.0158108		CARD14	0.6921	0.0903901	1.07813
PKP2	0.634122	0.881294	0.054879		ITGA3	0.794902	1.37096e-15	1.73804		HHEX	0.374243	0.0342207	0.0440574		LOXL3	-0.210727	0.0936447	0.0374888		SORL1	-0.563051	0.00767663	2.11483		QPCT	-0.000381517	1	0.547416		LAMC3	0.667185	0.0392941	0.337543
SAMD12	0.552827	0.172843	0.762347		GLIPR1	0.768214	0.493328	0.0202759		SH3PXD2A	0.202616	0.0151386	0.237488		LGI4	-0.332929	0.733702	0.116716		PCDH7	-0.90813	2.26461e-12	11.645		HMOX1	-0.0732723	0.842948	19.5485		GAB2	0.640692	1.8223e-31	0.483303
SCN5A	0.524711	0.815429	0.0886136		PKIA	0.748953	0.36144	0.956476		SEMA3B	0.0963358	0.861667	0.442665		COL4A1	-0.505666	0.0280713	1.55174		SOD3	-1.30052	9.81187e-14	13.0082		MLANA	-0.0803794	0.706633	127.513		IRX6	0.620875	0.014608	0.178425
PAWR	0.518631	0.000666528	3.17618		VIPR1	0.742813	0.755757			TGFA	0.0811073	0.614951	1.10059		ALDH1A3	-1.32795	8.98496e-161	0.653517		BCHE	-5.11036	1.08204e-42	41.9658		ANKRD30B	-0.124046	0.930471	4.30509		PRR5	0.616553	0.00443689	0.00339632
ZDHHC2	0.491377	0.794191	0.100075		TPBG	0.716766	0.00243946	2.3112		ST8SIA5	0.0602533	0.945829	0.0377534							LRRTM4					HSD17B14	-0.133452	0.762273	1.56615		LAMA1	0.60217	2.74664e-11	10.1563
F3	0.490455	0.280784	0.551628		S100A2	0.701002	0.168135	0.565224		DEPDC7	0	1								NPR1					ABCD1	-0.154396	0.345099	0.278298		TUBB4A	0.588132	0.829262
PHLDB2	0.428435	0.000243332	3.6138		COL5A1	0.696983	0.0946869	0.999343		FOXC2	0	1								PLBD1					GPR143	-0.168084	0.199776	0.491372		TTYH2	0.562236	4.39818e-08	0.878911
GPRC5A	0.42481	0.564781	0.24812		ARL4C	0.648169	0.000322702	3.02324		CHST2	-0.148683	0.439567	0.0667096							SELENBP1					GOLGA7B	-0.179536	0.6945	1.90736		BEST1	0.5341	0.0438585	1.70183
CALB2	0.423817	0.819323			IGFBP6	0.571611	0.020664	0.00209736		CSRP2	-0.187157	0.370449	0.129501												EPHA5	-0.18055	0.438576	1.24564		CAPN3	0.460847	0.447593	15.3398
CCDC88C	0.310579	0.816754	0.0879088		CLMP	0.562632	0.395977	0.0600739		PMEPA1	-0.271111	0.299419	2.39553												ADAM23	-0.234583	0.471123	1.43558		RASSF3	0.436398	8.59957e-14	1.98028
CLU	0.273222	0.643538	0.191426		SPOCD1	0.546193	0.305284	1.22363		ZNF469	-0.29412	0.589767	0.562359												SLC7A8	-0.244603	0.13307	0.48517		BCAS3	0.421463	0.0905926	1.9287
HES7	0.227983	0.835048	0.0782885		CARD10	0.540604	0.276989	0.459978		CADM1	-0.331975	0.109799	0.32041												NAV2	-0.269362	0.366284			CELF2	0.41728	2.99047e-06	0.148026
ZNF185	0.160569	0.873583	0.0586957		ANTXR2	0.474797	0.0286439	2.50905		ANGPTL4	-0.354046	0.775849													TPPP	-0.336233	0.0180259	0.482321		DUSP15	0.415577	0.435874	1.13497
LAMA5	0.0351198	0.946681	0.0237962		JUN	0.426378	0.0196383	3.36048		PXYLP1	-0.373342	0.0974048	1.31768												CCDC171	-0.405767	0.659219	0.19272		KLF15	0.385476	0.175024	0.528412
SCNN1A	0.00616139	1	0		LAMB3	0.380989	0.117889	3.99005		TSPAN13	-0.405648	0.0176661	0.040606												GFOD1	-0.441873	0.0205541	0.156049		SOX6	0.363145	0.000123745	0.0310867
BNC1	0	1	0		HRH1	0.293447	0.404658	0.0831689		TFAP2C	-0.421068	9.37452e-07	1.57463												ATP6V0D2	-0.501958	0.591909	0.777569		CHN2	0.362856	0.272786	0.16459
KISS1	0	1			TNFRSF12A	0.266391	0.0809246	1.38757		ITGB8	-0.431903	3.06985e-07	7.47807												FAM174B	-0.509001	0.582008	0.966006		IGSF11	0.353801	0.0757437	0.19789
SERPINB7	0	1			STAC	0.261592	0.959405			PCSK5	-0.446182	0.888552	0.121341												RNF144B	-0.59105	0.0980077	0.00550603		ADGRG1	0.342668	0.00150956	1.40896
TMEM200A	0	1			NMNAT2	0.247619	0.679299	0.180859		IER3	-0.478733	8.82899e-22	1.34062												IL16	-0.600384	0.58524	0.0963254		GNPTAB	0.335147	4.71488e-10	0.433123
TMEM40	0	1			SMAGP	0.246764	0.441391	0.383053		SERTAD4	-0.661726	0.130887	5.1263												MYO1D	-0.726898	0.00571334			CA14	0.321446	0.829262	0.707043
TNFSF18	0	1			SLC2A1	0.245417	0.01232	0.726979		MUC5B	-0.670975	0.840628	0.0365195												SLAMF7	-0.734705	0.153024	2.01487		PMP2	0.309142	0.136267	0.0399066
ABCG2	-0.00062021	1	0		RAB27B	0.23846	0.887792	0.120168		STK32B	-0.727194	4.29566e-10	0.436291												KCP	-0.849926	0.526743	0.0497498		PFKFB2	0.30808	0.000720919	2.94308
KRT8	-0.0236966	0.977123	0.0100508		PRSS23	0.23554	0.0631834	10.4864		NES	-0.768887	1.6615e-08	0.0917371												APOLD1	-0.925921	1.94687e-30	0.14		QDPR	0.30706	0.00177371	0.326262
MYEOV	-0.0290843	0.987926	0.00527566		GATA3	0.184222	0.951747	0.00120597		OPRD1	-0.84294	1.00909e-13	40.3469												ADCY2	-0.954726	1.75085e-05	10.4966		CITED1	0.30453	0.158724	0.637674
CRIM1	-0.057004	0.867707	0.0616269		CAV1	0.132731	0.461609	7.19864		FAT3	-0.858643	0.837742	0.0496096												TTC39A	-1.00872	0.0714985	30.9044		OGDHL	0.301121	0.232665	0.111973
CDH4	-0.0795606	0.948118	0.0231378		ITGA2	0.105559	0.679718	2.5888		SOX2	-0.860401	0.832859	2.30131												C2orf88	-1.01982	0.0369481	0.0102922		HTR2B	0.283357	0.81989	0.00966213
GATA2	-0.0899919	0.857617	0.0667068		COL13A1	0.102026	0.937689	13.4252		CD96	-0.866827	0.237868	1.73434												PRUNE2	-1.09084	0.0298001	0.423103		FMN1	0.273622	0.00147628	6.30933
IGFN1	-0.10383	0.981493			INHBA	0.0884234	0.938395	0.73645		SLC24A3	-0.876266	0.830976													SEMA6A	-1.20464	0.000413328	0.640347		HAS2	0.271574	0.161493	0.668304
RUNX2	-0.11475	0.639345	0.194265		TLR4	0.082502	0.83026	2.62099		FEZ1	-0.902022	0.476848	0.0184114												ZDHHC11B	-1.31179	0.030684	0.27022		DAPK1	0.26437	0.316506	0.125969
IL4R	-0.133479	0.785111	0.105069		STX1A	0.0674593	0.904594	0.514361		GLI2	-0.978735	0.00676573	14.9545												SLC16A6	-1.58101	2.60297e-95	7.1912		GDF15	0.255229	0.0254335	18.4116
PLEKHA6	-0.135654	0.963536	0.0161319		TLE4	0.0228637	0.97471	0.0655336		ABCA6	-1.42157	0.470833	0.0616001												CAPG	-1.63977	3.62256e-81	15.2607		SIRPA	0.253014	0.00172621	1.72036
SAMD11	-0.153173	0.926733	0.0330455		ID1	0.00684607	0.997025	1.48366		TGFBI	-1.58493	1.03913e-08	7.03119												MAPK4	-1.65139	0.125709	0.378857		GALNT3	0.252216	0.205836	1.21055
GLIS2	-0.164887	0.611357	0.213705		LDOC1	0	1	0.500611		CACNA2D3	-1.82137	0.549431													CEACAM1	-2.01736	2.24474e-54	0.440003		ZNF704	0.22892	0.809239	0.877481
FMNL1	-0.184107	0.802195	0.0957201		MT1E	0	1			MAP1LC3A	-1.92694	0.318822													RUNX3	-2.07678	0.000760588	3.3118		HPS4	0.217168	0.0202684	0.565661
CDK15	-0.1867	0.931392	0.0308677		TWIST2	0	1			S100A6	-1.98157	0.128639	0.542446												OCA2	-2.56173	3.98095e-30	4.1018		KAZN	0.21641	0.608131	0.48856
CCDC69	-0.189795	0.77848	0.108753		LOXL2	-0.0707802	0.699206	3.06757		GDNF	-2.00531	0.0270714	0.330285												ABCB5	-3.93204	4.8417e-17	0.227379		TMC6	0.211719	0.330712	0.615997
KRT18	-0.223485	0.0376254	1.42452		SPRED3	-0.136143	0.850985	1.17535		KIAA1755	-2.16686	0.12572													RNLS	-6.68522	0.0432907	1.36361		IRF4	0.194646	0.943115	0.0967785
SOX9	-0.235799	0.00978355	2.0095		FJX1	-0.153043	0.612576	0.180201		CTSS	-2.44491	0.041549	1.12733												CCL18					CHCHD10	0.187084	0.338929	2.08462
NMT2	-0.236901	0.408512	0.388795		STRA6	-0.153512	0.850686	1.61294		SLITRK6	-2.64814	0.00651957	0.267245												CDH1					STXBP6	0.15561	0.781766	0.0718356
TOX	-0.252091	0.860251	0.065375		TPM1	-0.237231	0.0916901	0.498087		TMEM171	-3.33585	0.0655798													CDH3					MITF	0.14692	0.0197923	0.200411
FLNC	-0.266306	0.865046	0.062961		THSD4	-0.256551	0.692078	0.0545325		AIM2															FYB					RRAGD	0.139569	0.52514	2.49399
NUAK1	-0.301211	0.62935	0.201108		NEGR1	-0.261953	0.874145	0.659422		CCL2																				TBC1D7	0.117063	0.332058	1.81678
F2RL1	-0.310398	0.607672	0.216331		FZD2	-0.27901	0.267719	0.755059		EHF																				NAT8L	0.0731169	0.745604	1.59153
DOCK2	-0.328877	0.849206	0.0709871		FLNB	-0.279281	0.0171088	5.20039		SQRDL																				INPP4B	0.0718418	0.349687	0.0303231
TNFAIP2	-0.348193	0.863629	0.0636726		CDH13	-0.283574	0.787765	0.0189983		SULF1																				RENBP	0.0658017	0.802833	0.0336262
TBL1X	-0.358236	0.254598	0.594145		DKK1	-0.344642	0.938457																							GREB1	0.0544254	0.747663	1.4987
AJUBA	-0.411885	0.222605	0.652465		PODXL	-0.37931	0.273839	1.22117																						ADCY1	0.0489625	0.76758	0.0489686
CDYL2	-0.484175	0.660262	0.180283		MT2A	-0.399388	0.00897273	2.10604																						PPARGC1A	0.0339974	0.943807	1.80836
TMEM184A	-0.490986	0.704183	0.152314		DOCK5	-0.407095	0.00607446	0.917413																						LGALS3	0.0122819	0.952468	2.06745
CPA4	-0.522952	0.683958	0.164971		TOX2	-0.409545	0.496684	0.178237																						GPNMB	-8.00553e-05	1	0.11255
IRS1	-0.572233	0.000685596	3.16393		ANXA1	-0.411866	0.000112935	35.3181																						STK32A	-0.00657831	1	0.0393089
BASP1	-0.587158	0.854132			FAM83G	-0.412138	0.0421616	19.0945																						ATP6V0A4	-0.0104455	0.998316	0.450939
EGFR	-0.639796	0.0376051	1.42475		PDGFRB	-0.416907	0.45194	2.8317																						UGT2B7	-0.0114192	1	0.782011
UCP2	-0.642955	0.676042			KCNN4	-0.426323	0.0296244	12.2495																						PLEKHH1	-0.0272674	0.953566	0.0216465
ZIC2	-0.704193	0.0528839	1.27668		ABCC3	-0.429274	0.856622	0.111856																						NRG3	-0.0510234	0.932342	9.63648
CITED2	-0.752764	3.91927e-05	4.40679		C12orf75	-0.447585	0.00520747	0.0146624																						FCER1G	-0.0564167	0.969958	1.70319
TOR4A	-0.834288	0.0168225	1.77411		CYR61	-0.535265	0.0399051	1.56418																						CDK5R1	-0.0966943	0.63827	0.0150744
SFN	-0.851108	0.727896	0.137931		ARNTL2	-0.571419	7.455e-06	0.241195																						MBP	-0.113788	0.468833	0.186082
MARCH4	-0.860236	0.830178			IL1B	-0.593591	0.443315	0.0763414																						MFAP3L	-0.11737	0.949877	0.107982
FERMT1	-0.877339	0.578682	0.23756		IL11	-0.636491	0.502203	7.0903																						GYG2	-0.121471	0.476543	0.227761
DSE	-0.927457	0.11255	0.948654		SYNPO	-0.65664	0.550833	0.0484702																						TMCC2	-0.128086	0.662092	0.00286127
PDGFC	-0.988876	0.0134414	1.87156		PLAUR	-0.711331	8.3291e-11	2.62579																						SLC45A2	-0.133041	0.96561	15.1378
DIO2	-1.02592	0.551068	0.258795		SLC16A2	-0.769082	0.232206	0.0489686																						RAB38	-0.149767	0.251693	4.78565
SLPI	-1.0928	0.921702	0.0354096		C16orf45	-0.845696	0.000558841	0.157134																						GPM6B	-0.1731	0.523226	0.166466
CORO6	-1.11325	0.446611			EFNB2	-0.869539	0.00124037	3.69848																						GPRC5B	-0.174969	0.00317863	0.646384
ELFN2	-1.12708	0.598552			VEGFC	-0.940356	0.0141707	0.369471																						CTTNBP2	-0.19444	0.721119	0.203383
PLAC8	-1.30187	0.517893			CLCF1	-1.01942	0.227056	0.0847313																						NKAIN4	-0.195441	0.835615	0.584748
PBX1	-1.32376	0.424883	0.371731		PRDM1	-1.11217	0.252051	0.145374																						BIRC7	-0.19723	0.209839	0.0433987
GDA	-1.33892	0.632129			GPR176	-1.13492	1.91099e-09	2.51847																						APOE	-0.210639	0.305284	7.76748
ACSL5	-1.43939	0.185348	0.732012		ROBO4	-1.36566	0.590777	0.0125638																						SLC24A5	-0.22218	0.00311645	10.4072
ADAMTSL1	-1.67167	0.52505			SLIT2	-1.38795	0.000144199	0.488841																						VAT1	-0.234151	0.00180552	5.54353
ATP8B1	-1.80456	0.0210619	1.6765		PAPPA	-1.89039	1.97976e-05	0.0723246																						ID4	-0.24051	0.496433	0.0895174
SH3RF2	-1.8546	0.437449	0.359072		VIT	-2.02539	0.39742																							DSTYK	-0.243701	0.000269914	2.05696
PLAGL1	-2.11127	0.392035	0.406675		CD163L1	-2.39522	0.273417	0.611293																						MCC	-0.259338	0.146655	0.169632
DMBT1	-2.16451	0.142027	0.84763		SLC14A1	-2.50275	0.0720342	0.908693																						UBAP1L	-0.260066	0.621323	0.486387
PLAU	-2.17129	0.412777			NTN4	-2.52876	0.111301																							MYO10	-0.26247	2.01629e-08	1.7728
JUP	-2.1812	0.178695	0.747888		SYT1	-2.64932	6.78759e-05	1.67045																						GYPC	-0.304936	0.00362597	3.14066
GPRC5C	-2.23719	0.119873	0.92128		FOXF1	-2.97554	0.00859146	3.90517																						PMEL	-0.316345	3.82631e-06	1.9493
FAT4	-2.7332	1.81483e-07	6.74116		COL12A1	-3.12012	7.65917e-05	0.0770488																						PHACTR1	-0.340702	0.020192	1.53787
FOXA1	-2.79928	0.178708			FAM155A	-3.89278	0.0189451																							ASAH1	-0.343059	0.000176456	2.14635
MGST1	-3.13785	0.244923	0.61097		GFRA1	-4.57827	0.00187861	15.0639																						TBC1D16	-0.384294	1.32187e-05	1.32895
CREB3L1	-3.38497	0.200438	0.698019		C15orf52																									TYR	-0.402448	3.65096e-10	18.7604
ARMC4					PXDN																									GJB1	-0.422396	0.000712019	0.00966213
CARD11					SLFN11																									ANK2	-0.532306	1.03798e-07	0.276456
CNN1					STC2																									LRGUK	-0.623104	0.477827	0.0234214
CYP2S1																														GAPDHS	-0.690206	0.00182467	0.336536
FAM196B																														ASB2	-0.711858	0.609624	0.202572
IL7R																														PLXNC1	-0.846372	0.0265559	9.72448
KRT86																														SLC27A3	-0.888444	6.93795e-10	32.1255
LYPD6B																														CPN1	-0.943676	0.00101463	1.4787
PSG4																														MERTK	-0.95421	2.5617e-26	0.750976
PSG5																														PDE3B	-0.95673	4.4635e-21	12.8312
PSG9																														APOC1	-1.03567	0.0279243	5.43294
REN																														ST8SIA1	-1.06651	2.97903e-34	0.099646
SECTM1																														MOB3B	-1.13465	7.21867e-12	0.611337
SLC16A14																														FCGR2B	-1.45004	0.108	6.03377
SLC38A4																														CHL1	-1.84637	1.97243e-15	9.96111
																														PLA1A	-2.10825	5.12339e-11	8.62398
																														TYRP1	-2.37827	0.00551387	0.244506
																														SEPT4	-3.31743	8.15466e-90	2.34565
																														ADRBK2
																														D4S234E
																														FAM69C
																														WFDC1
