# Supplementary material for: HDAC8-mediated inhibition of EP300 drives a transcriptional state that increases melanoma brain metastasis
Source: Nat Commun. 2023 Nov 29;14:7759. doi: 10.1038/s41467-023-43519-1 (PMC10686983; doi:10.1038/s41467-023-43519-1)
Supplement: Supplementary file 6 — Source Data [file 41467_2023_43519_MOESM6_ESM.xlsx]

## Sheet: figure 1a
figure 1a

## Sheet: figure 1b
figure 1b

## Sheet: figure 1c
figure 1c
		Empty Vector	Empty Vector	HDAC8	HDAC8
		Vehicle Control	BRAFi/MEKi	Vehicle Control	BRAFi/MEKi
	WM164	5.37	47.2	3.27	30.6
		6.74	47.1	4.4	38.2
		3.64	44.2	3.76	37.5
		Empty Vector	Empty Vector	HDAC8	HDAC8
		Vehicle Control	BRAFi/MEKi	Vehicle Control	BRAFi/MEKi
	SK-MEL-28	4.23	48.7	4.04	30.1
		6.21	40.3	4.1	29
		8.17	39.7	3.16	25.3

## Sheet: figure 1d
figure 1d
			total cells	dead cells	percent dead
		n of 1	76	21	0.276316
	WM164_EV	n of 2	65	20	0.307692
		n of 3	80	19	0.2375
		n of 4	75	30	0.4
		n of 5	58	21	0.362069
		n of 6	79	19	0.240506
		n of 7	74	14	0.189189
		n of 8	102	22	0.215686
			total cells	dead cells	percent dead
	WM164_HDAC8	n of 1	65	0	0
		n of 2	69	2	0.0289855
		n of 3	58	3	0.0517241
		n of 4	75	7	0.0933333
		n of 5	70	7	0.1
		n of 6	64	7	0.109375
		n of 7	61	8	0.131148
		n of 8	58	9	0.155172
			total cells	dead cells	percent dead
	SK-MEL-28_EV	n of 1	62	15	0.241935
		n of 2	71	18	0.253521
		n of 3	60	16	0.266667
		n of 4	84	24	0.285714
		n of 5	74	14	0.189189
		n of 6	62	12	0.193548
		n of 7	86	15	0.174419
		n of 8	67	10	0.149254
			total cells	dead cells	percent dead
	SK-MEL-28_HDAC8	n of 1	58	6	0.103448
		n of 2	61	6	0.0983607
		n of 3	69	8	0.115942
		n of 4	60	4	0.0666667
		n of 5	54	5	0.0925926
		n of 6	68	10	0.147059
		n of 7	74	8	0.108108
		n of 8	82	5	0.0609756

## Sheet: figure 1e
figure 1e
			total cells	dead cells	percent dead
		n of 1	83	16	0.192771
	WM164_EV	n of 2	103	13	0.126214
		n of 3	96	7	0.0729167
		n of 4	65	21	0.323077
		n of 5	72	15	0.208333
		n of 6	70	8	0.114286
		n of 7	97	28	0.28866
		n of 8	83	15	0.180723
			total cells	dead cells	percent dead
	WM164_HDAC8	n of 1	76	4	0.0526316
		n of 2	59	0	0
		n of 3	67	9	0.134328
		n of 4	68	0	0
		n of 5	80	8	0.1
		n of 6	62	0	0
		n of 7	74	0	0
		n of 8	93	9	0.0967742
			total cells	dead cells	percent dead
	SK-MEL-28_EV	n of 1	78	7	0.0897436
		n of 2	93	13	0.139785
		n of 3	75	18	0.24
		n of 4	83	15	0.180723
		n of 5	92	21	0.228261
		n of 6	76	16	0.210526
		n of 7	64	19	0.296875
		n of 8	69	22	0.318841
			total cells	dead cells	percent dead
	SK-MEL-28_HDAC8	n of 1	84	8	0.0952381
		n of 2	94	8	0.0851064
		n of 3	74	2	0.027027
		n of 4	62	3	0.0483871
		n of 5	65	0	0
		n of 6	80	5	0.0625
		n of 7	78	11	0.141026
		n of 8	62	0	0

## Sheet: figure 1f
figure 1f

## Sheet: figure 1g
figure 1g

## Sheet: figure 1h
figure 1h
			total cells	dead cells	percent dead
		n of 1	85	18	0.211765
	WM164_EV	n of 2	102	20	0.196078
		n of 3	73	16	0.219178
		n of 4	68	26	0.382353
		n of 5	79	14	0.177215
		n of 6	65	8	0.123077
		n of 7	59	15	0.254237
		n of 8	83	22	0.26506
			total cells	dead cells	percent dead
	WM164_HDAC8	n of 1	62	8	0.129032
		n of 2	78	6	0.0769231
		n of 3	52	9	0.173077
		n of 4	85	15	0.176471
		n of 5	71	17	0.239437
		n of 6	58	10	0.172414
		n of 7	64	5	0.078125
		n of 8	68	9	0.132353
			total cells	dead cells	percent dead
	SK-MEL-28_EV	n of 1	93	21	0.225806
		n of 2	123	25	0.203252
		n of 3	106	14	0.132075
		n of 4	75	20	0.266667
		n of 5	82	12	0.146341
		n of 6	69	18	0.26087
		n of 7	102	28	0.27451
		n of 8	88	13	0.147727
			total cells	dead cells	percent dead
	SK-MEL-28_HDAC8	n of 1	85	7	0.0823529
		n of 2	68	9	0.132353
		n of 3	73	10	0.136986
		n of 4	62	3	0.0483871
		n of 5	90	12	0.133333
		n of 6	67	8	0.119403
		n of 7	79	7	0.0886076
		n of 8	96	11	0.114583

## Sheet: figure 1i
figure 1i
			total cells	dead cells	percent dead
		n of 1	72	13	0.180556
	WM164_EV	n of 2	81	16	0.197531
		n of 3	50	14	0.28
		n of 4	62	12	0.193548
		n of 5	59	6	0.101695
		n of 6	76	7	0.0921053
		n of 7	74	9	0.121622
		n of 8	58	10	0.172414
			total cells	dead cells	percent dead
	WM164_HDAC8	n of 1	56	0	0
		n of 2	62	3	0.0483871
		n of 3	58	7	0.12069
		n of 4	70	9	0.128571
		n of 5	69	4	0.057971
		n of 6	54	10	0.185185
		n of 7	60	0	0
		n of 8	73	9	0.123288
			total cells	dead cells	percent dead
	SK-MEL-28_EV	n of 1	74	10	0.135135
		n of 2	83	18	0.216867
		n of 3	63	19	0.301587
		n of 4	59	15	0.254237
		n of 5	70	7	0.1
		n of 6	83	5	0.060241
		n of 7	68	11	0.161765
		n of 8	64	15	0.234375
			total cells	dead cells	percent dead
	SK-MEL-28_HDAC8	n of 1	58	4	0.0689655
		n of 2	63	0	0
		n of 3	54	7	0.12963
		n of 4	65	1	0.0153846
		n of 5	72	12	0.166667
		n of 6	63	0	0
		n of 7	58	4	0.0689655
		n of 8	59	5	0.0847458

## Sheet: figure 3a-3b
	figure 3b
			WM164		SK-MEL-28
			EV	HDAC8	EV	HDAC8
		n of 1	2.24	4.54	2.32	5.34
		n of 2	2.02	4.29	2.29	4.52
		n of 3	1.96	4.02	2.14	4.48
		n of 4	1.83	3.54	2.09	4.04
		n of 5	1.74	3.01	1.84	3.61

[truncated: 35 more sheets: figure 3c-3d, figure 3e-3f, figure 3h-3i, figure 4b, figure 4c, figure 4d, figure 4e, figure 5c, figure 6f, figure 6g, figure 6h, figure 7a, figure 7c, figure 7d, figure 7e, figure 7f, figure 7g, figure 7j, figure 7l, supplemental 1e …]
